# Supplementary material for: Cell‐specific responses to the cytokine TGFβ are determined by variability in protein levels
Source: Mol Syst Biol. 2018 Jan 25;14(1):e7733. doi: 10.15252/msb.20177733 (PMC5787704; doi:10.15252/msb.20177733)
Supplement: Supplementary file 3 — Table EV1 [file MSB-14-e7733-s003.zip]

Archive with 5 entries (4 files):
- MSB-17-7733_TableEV1Table.xls
- __MACOSX/
- __MACOSX/._MSB-17-7733_TableEV1Table.xls
- README.txt
- __MACOSX/._README.txt
