# Supplementary material for: Cell‐specific responses to the cytokine TGFβ are determined by variability in protein levels
Source: Mol Syst Biol. 2018 Jan 25;14(1):e7733. doi: 10.15252/msb.20177733 (PMC5787704; doi:10.15252/msb.20177733)
Supplement: Supplementary file 3 — Table EV1 [file MSB-14-e7733-s003.zip › MSB-17-7733_TableEV1Table.xls]

## Sheet: Sheet1
Parameter names	Bestfit1	Bestfit2	Bestfit3	Bestfit4	Bestfit5	Bestfit6	Bestfit7	Bestfit8	Bestfit9	Bestfit10	Bestfit11	Bestfit12	Bestfit13	Bestfit14	Bestfit15	Bestfit16	Bestfit17	Bestfit18	Bestfit19	Bestfit20	Bestfit21	Bestfit22	Bestfit23	Bestfit23	Bestfit24	Bestfit25	Bestfit26	Bestfit27	Bestfit29	Bestfit30
'K_mran'	223.586	71.8283	228.795	137.504	99.1692	217.124	99.163	158.732	338.843	37.2038	333.007	216.675	45.8508	40.3149	374.353	230.61	117.616	325.998	446.208	183.849	346.048	34.0656	22.2417	279.76	39.7137	29.2272	421.901	150.022	175.326	187.073
'R1_total'	34.873	29.6261	28.0887	29.7771	34.2645	33.3262	27.9767	27.0065	23.787	29.8774	34.4978	25.5103	32.6401	34.1473	31.9875	33.283	28.8645	34.4507	27.7346	30.672	28.2667	29.5635	24.5645	28.0963	24.9892	23.9532	34.8576	34.4305	31.5713	26.547
'R1_total_C1'	19.1151	16.7505	19.1022	16.2048	21.7852	17.8377	16.584	13.8674	12.3872	15.3707	17.3442	12.8048	27.9817	17.5352	16.1943	17.7929	14.4872	17.4332	14.7608	20.2558	16.9201	37.37	12.6089	19.3592	46.9908	47.8557	17.429	21.0981	19.3453	13.4812
'R1_total_C2'	49.9828	40.3585	33.2073	44.5208	66.9476	52.8601	47.3715	29.7153	20.0646	29.9081	49.4514	31.4264	64.6714	29.2966	57.4207	40.6077	30.4203	59.6595	32.067	43.0182	47.0028	38.5938	31.5221	39.3305	23.8901	27.9186	69.6231	31.1325	61.3125	52.6058
'R1_total_C3'	69.6352	58.5123	56.0415	59.5541	68.3155	64.2243	47.1209	16.0077	26.3118	39.4637	68.9465	50.8607	64.7747	27.4701	63.8655	43.0259	56.687	67.348	55.1791	53.5369	52.5535	21.1314	35.1176	55.5655	42.3132	44.7825	69.6432	36.4874	61.778	53.0931
'R1_total_C4'	33.8794	22.0413	29.5871	51.7576	23.8198	42.9153	20.2896	20.9709	11.9146	45.3527	68.9956	12.7578	18.9946	25.5143	63.6657	16.6743	29.3409	64.9275	13.8688	15.8731	14.1387	24.583	39.6125	39.9719	31.9517	22.8414	24.0341	17.2153	17.0146	15.4627
'R1_total_C5'	69.7459	51.6013	43.3927	59.5532	67.8057	62.1509	27.3553	48.3023	39.113	14.9451	68.9289	50.3813	64.2038	19.416	59.2963	42.7787	53.5026	64.7793	32.1738	54.972	44.3675	22.748	32.4055	56.1477	37.1231	38.9447	69.6417	67.8421	60.444	50.4342
'R1_total_C6'	43.4382	42.3588	56.0697	55.1733	36.1276	64.5134	51.1052	32.9221	30.0087	59.3966	68.9869	49.0482	37.187	17.0756	62.9721	65.922	45.7841	68.9011	25.4486	50.0115	40.3566	43.6013	36.211	54.1018	43.362	39.2751	36.894	38.8911	31.3175	38.8265
'R2_total'	34.9992	33.3458	34.9873	34.9168	34.988	33.825	32.2693	34.527	34.8693	34.684	34.9846	33.4649	32.2441	34.9669	33.1774	34.8001	34.9595	32.3314	34.6213	34.8131	34.9998	34.9578	34.5409	34.8559	34.999	34.9916	34.9892	34.2307	31.7976	34.9251
'R2_total_C1'	17.6081	17.4462	17.4941	18.2356	17.7908	16.9144	18.8383	18.3617	31.1805	58.1565	17.4925	21.2044	16.1279	49.2479	16.6209	17.4002	17.5338	16.5112	22.819	17.5238	17.5006	20.1722	54.075	17.4314	17.4998	17.4977	17.4953	20.4011	17.4219	17.4627
'R2_total_C2'	23.6547	20.314	18.5801	17.4701	18.95	18.166	17.4692	17.2668	22.8805	34.3906	37.4509	18.2708	16.1498	24.5478	28.6288	23.4567	17.8828	24.7753	30.9155	17.4103	22.7212	17.5213	20.0613	21.1046	25.9788	17.853	46.2461	36.2684	23.499	21.3778
'R2_total_C3'	20.6003	64.4042	17.4936	23.1126	34.5043	60.1609	52.9156	17.8652	38.3241	51.5683	17.6082	50.5204	19.9669	26.8923	66.1071	17.4027	50.2609	53.0892	17.3112	17.407	69.5738	19.8387	17.2715	17.588	35.2423	69.8819	17.4946	40.0598	33.755	69.818
'R2_total_C4'	19.7919	16.842	34.1842	31.2116	45.1177	18.791	16.1354	59.6071	30.2061	35.1734	17.4955	19.8953	19.9989	33.1388	47.7539	22.2265	62.5294	22.3189	17.6509	17.9963	22.6389	30.1331	17.2709	17.4989	66.1652	26.7461	17.6895	46.9509	43.0156	67.3179
'R2_total_C5'	63.0238	16.6733	21.1532	17.4599	36.0349	24.6056	24.5322	68.6869	62.4871	19.0053	17.5599	16.7343	28.9775	29.8305	30.5557	35.9973	64.4285	49.5374	19.7069	17.4111	20.2187	35.4473	17.4947	19.0508	67.6997	27.4177	17.5769	38.4632	63.5944	65.3331
'R2_total_C6'	67.137	48.8033	54.559	44.6458	48.641	66.0193	59.2997	69.0539	69.2938	50.1037	21.9147	38.8962	28.5874	43.7063	62.0004	48.0777	69.7744	57.0915	67.1261	48.2081	68.4783	56.6002	30.7771	32.1706	69.9866	17.6021	22.4952	67.553	56.3372	69.3659
'S2_export_from_nuc'	1.9987	1.94997	1.09396	1.99745	1.84791	1.99786	1.41243	1.60806	1.99747	1.77537	1.89358	1.70905	1.53775	1.99999	1.77194	1.37203	1.99999	1.86895	1.95843	1.99481	1.96739	1.97319	1.99954	1.99999	1.98515	1.80806	1.87918	1.93908	1.40916	1.86566
'S2_export_from_nuc_C1'	2.0302	1.25419	1.11406	1.74025	1.64173	1.64904	1.57951	1.80671	2.23884	2.4669	1.30243	1.48787	1.65156	2.36316	1.55673	0.847385	2.06109	1.60204	1.91333	1.47553	1.84851	2.65683	2.96528	1.38663	2.63678	2.22407	3.3438	2.29507	1.72805	1.81574
'S2_export_from_nuc_C2'	2.82591	3.60355	1.98696	3.95701	3.6391	3.72121	2.02432	3.2119	2.83987	2.35885	3.7842	3.28397	2.73984	3.13938	3.25296	2.64846	3.8031	3.09919	3.78791	3.76648	3.00539	2.1157	2.03835	3.98488	2.26739	2.08492	3.25497	2.8758	2.70384	3.176
'S2_export_from_nuc_C3'	3.97823	2.87476	2.18778	3.71555	3.68877	2.84097	1.24551	2.05538	2.10139	2.39239	2.0085	2.83344	2.72126	1.3049	2.48392	1.49675	3.77527	2.30332	1.85846	1.67118	1.83547	1.21743	1.18328	2.10282	1.67978	1.36275	2.06856	2.58182	1.13279	3.09851
'S2_export_from_nuc_C4'	2.93563	2.15469	1.65918	1.6014	2.33088	2.31683	2.13389	1.65832	1.34909	1.21914	0.998612	2.50224	2.21235	1.49761	1.61088	0.797683	1.71909	1.51326	1.22094	1.12568	2.59843	1.15399	1.29057	1.00113	1.52844	0.985532	1.39636	2.26347	1.45484	2.23631
'S2_export_from_nuc_C5'	2.59513	3.03625	1.96666	2.78807	2.94687	3.2713	2.29714	2.33047	2.30201	1.73912	3.78292	2.76723	2.7428	3.50791	2.66635	2.36174	2.20694	3.08506	3.28288	3.54169	2.97825	2.93915	3.65461	3.50327	3.95929	3.61585	2.43027	3.12138	1.71256	3.04636
'S2_export_from_nuc_C6'	1.5624	1.96045	1.03094	1.71249	2.16907	1.12489	0.963754	1.35473	1.65413	1.03885	0.94781	1.41687	1.97188	1.21936	1.21357	0.724223	1.68751	1.40987	1.06491	1.0888	1.34472	1.95513	1.96071	1.08899	1.41834	1.37492	1.05603	2.01928	1.24085	1.47482
'S2_import_to_nuc'	0.371559	0.360274	0.202337	0.368385	0.341896	0.370074	0.259696	0.291504	0.365597	0.329235	0.350013	0.31178	0.284659	0.37093	0.3234	0.251787	0.365262	0.341999	0.355702	0.369897	0.363775	0.364555	0.371914	0.371199	0.369144	0.335586	0.343704	0.360404	0.257192	0.342223
'S2_import_to_nuc_C1'	0.407631	0.259492	0.226232	0.364585	0.321928	0.34227	0.329783	0.372981	0.481716	0.456383	0.272197	0.326739	0.324351	0.446152	0.330756	0.177353	0.43889	0.338753	0.417723	0.293675	0.377684	0.510599	0.540355	0.276137	0.47794	0.398794	0.684045	0.4243	0.353605	0.382393
'S2_import_to_nuc_C2'	0.385101	0.557627	0.318725	0.610967	0.632838	0.601402	0.36255	0.454481	0.394961	0.430444	0.541478	0.554302	0.464015	0.540499	0.585917	0.427195	0.609003	0.561098	0.519254	0.567389	0.527617	0.380874	0.372313	0.584649	0.402648	0.369638	0.461409	0.379843	0.470596	0.563145
'S2_import_to_nuc_C3'	0.18726	0.1807	0.101223	0.184237	0.171103	0.185041	0.147366	0.191409	0.192542	0.345087	0.175123	0.155946	0.142336	0.193072	0.161929	0.212565	0.182669	0.172005	0.177869	0.186454	0.191252	0.196366	0.202586	0.18574	0.224161	0.168824	0.17193	0.249698	0.131323	0.17116
'S2_import_to_nuc_C4'	0.563375	0.523158	0.362272	0.342544	0.400161	0.5642	0.518651	0.428185	0.334602	0.210376	0.257222	0.58715	0.396087	0.29339	0.37508	0.204315	0.369066	0.366661	0.311636	0.279123	0.674933	0.220127	0.243958	0.251506	0.262485	0.187115	0.236494	0.398396	0.292083	0.51837
'S2_import_to_nuc_C5'	0.237596	0.181016	0.101355	0.184374	0.171296	0.18518	0.129913	0.164296	0.18289	0.197604	0.175191	0.156058	0.14525	0.425471	0.161849	0.202566	0.183265	0.179389	0.220435	0.191742	0.181986	0.467673	0.556768	0.28131	0.563817	0.631489	0.171994	0.222055	0.135675	0.172122
'S2_import_to_nuc_C6'	0.305079	0.366258	0.188104	0.317703	0.391559	0.208325	0.180035	0.270613	0.315449	0.185312	0.182341	0.260437	0.349826	0.240821	0.22415	0.134496	0.309862	0.256532	0.203164	0.208709	0.254137	0.388506	0.394297	0.207034	0.260755	0.266127	0.196865	0.408014	0.239133	0.274927
'S2_total'	875.997	130.383	442.109	289.7	439.719	429.483	469.431	616.671	790.286	653.998	425.736	460.904	258.016	622.341	744.843	421.834	289.765	575.781	702.82	429.066	638.44	565.488	381.645	679.956	683.725	502.808	490.701	748.976	611.264	554.671
'S2_total_C1'	1622.6	206.875	446.736	534.491	420.403	608.429	247.402	342.854	729.678	344.866	749.631	358.254	212.603	313.619	1424.51	587.269	421.47	1131.76	646.388	330.273	606.457	342.658	194.238	487.167	437.063	293.676	981.243	844.671	1046.21	563.878
'S2_total_C2'	1234.11	259.783	845.773	565.497	864.337	844.388	931.044	1229.74	1552.71	1048.94	499.466	919.287	508.649	1129.49	1485.08	822.204	570.594	1137.92	1386.5	814.748	1265.19	1024.6	666.254	1359.86	1078.97	776.483	861.858	1441.38	1217.51	1099.06
'S2_total_C3'	717.778	260.555	883.319	579.023	878.79	858.466	920.201	1195.79	1568.6	600.999	837.106	921.564	515.969	722.38	1489.45	828.266	579.307	1150.96	1361.41	858.124	1262.5	1130.96	749.034	1359.82	783.031	317.159	981.159	1401.31	1216.76	1108.93
'S2_total_C4'	709.455	260.025	881.582	578.23	877.747	858.013	306.54	835.205	865.172	327.933	341.766	921.524	516.005	312.42	1489.35	420.289	578.02	1150.22	579.435	214.586	1195.96	282.745	191.072	339.978	418.262	251.584	418.124	474.916	943.517	1105.97
'S2_total_C5'	471.158	258.021	876.74	579.398	876.822	858.813	938.768	1220.29	1580.57	1307.95	223.036	921.767	516.03	1230.25	1489.6	837.614	579.511	1120.35	1395.09	858.132	1276.88	1128.87	544.77	998.562	1148.05	736.92	245.351	375.52	1222.34	1099.3
'S2_total_C6'	1234.79	149.527	511.754	334.736	421.231	371.497	243.531	319.053	396.706	337.501	230.321	402.112	353.959	311.21	651.143	210.926	280.822	582.678	399.948	224.149	821.784	286.761	190.924	372.204	342.877	251.405	273.161	411.929	349.041	499.934
'S4_export_from_nuc'	0.196833	0.682979	0.795492	0.53021	0.53673	0.555072	1.70408	1.1971	1.59877	0.348019	0.408892	0.809649	0.819734	0.359044	1.47898	0.901677	0.885113	1.04423	1.22052	0.41737	0.750055	0.984977	0.389478	0.661566	0.4296	0.333986	1.4637	0.374476	1.51959	1.30294
'S4_export_from_nuc_C1'	0.179607	0.768844	0.754793	0.525705	0.404611	0.311906	2.43054	1.25362	2.38343	0.651459	0.204466	1.32679	0.409899	0.660896	0.74475	0.89866	0.887323	0.745831	1.80339	0.291143	0.392862	1.49359	0.694116	0.439751	0.607756	0.403732	2.92678	0.530962	1.72586	1.04763
'S4_export_from_nuc_C2'	0.100016	1.36587	1.55021	1.06033	0.890359	1.10906	2.60945	1.20981	3.10421	0.696038	0.817407	1.61817	1.19769	0.717993	2.71642	1.77759	1.7579	0.99373	2.44022	0.834682	1.14527	1.34799	0.776649	1.32114	0.852145	0.643143	2.87313	0.306269	3.02299	0.76531
'S4_export_from_nuc_C3'	0.10748	0.341506	0.398059	0.265198	0.268585	0.277752	0.881803	0.5988	0.844369	0.684327	0.204635	0.404915	0.410334	0.435013	0.739722	0.830955	0.443032	0.52212	0.6187	0.231972	0.379913	0.62762	0.232985	0.332055	0.859144	0.167072	1.02883	0.225697	0.823004	0.65174
'S4_export_from_nuc_C4'	0.103654	0.341503	0.398955	0.265196	0.268511	0.277541	0.876168	0.598837	0.81835	0.217504	0.218841	0.404826	0.410018	0.17961	0.739509	0.451424	0.443564	0.522314	0.73397	0.209232	0.377724	0.500618	0.198068	0.333616	0.38102	0.167019	0.731926	0.499291	0.7965	0.653811
'S4_export_from_nuc_C5'	0.393571	1.27713	0.710608	0.865062	0.389984	1.05073	1.59963	0.823527	1.3286	0.178034	0.20629	1.27086	0.596657	0.629396	2.4828	1.35747	0.686971	2.03825	1.2344	0.633521	1.35767	1.43486	0.430001	0.364765	0.214919	0.402964	0.761308	0.748929	1.4139	1.02599
'S4_export_from_nuc_C6'	0.393586	0.425232	0.427004	0.298714	0.269007	0.378972	1.67809	0.915802	1.21552	0.59126	0.204464	0.521978	0.522347	0.179529	0.946887	0.451303	0.454756	0.83934	0.615615	0.208707	0.847617	1.17061	0.453953	0.330815	0.584158	0.364318	0.731886	0.697319	0.925782	0.93443
'S4_import_to_nuc'	0.0370827	0.126724	0.147626	0.0983544	0.0995378	0.102675	0.3175	0.223004	0.297433	0.0647222	0.0763452	0.148636	0.15215	0.0665232	0.275599	0.167991	0.164196	0.194496	0.226255	0.0773752	0.139314	0.183194	0.0721082	0.123049	0.0794822	0.0622023	0.272388	0.0688795	0.284004	0.242552
'S4_import_to_nuc_C1'	0.0378871	0.159051	0.193346	0.177927	0.195338	0.199421	0.287	0.294975	0.287167	0.0784763	0.152671	0.173374	0.303092	0.0742027	0.550177	0.279387	0.255759	0.388928	0.188656	0.145271	0.277438	0.206973	0.100632	0.224073	0.125954	0.0930332	0.544595	0.0607348	0.490438	0.45427
'S4_import_to_nuc_C2'	0.0739333	0.253059	0.294904	0.196543	0.198954	0.205299	0.2118	0.434917	0.274309	0.129444	0.15269	0.29711	0.303066	0.131791	0.514554	0.246956	0.328328	0.294933	0.296535	0.153947	0.196262	0.214549	0.14088	0.246034	0.158696	0.123647	0.136578	0.127384	0.329829	0.12128
'S4_import_to_nuc_C3'	0.0741062	0.253444	0.295157	0.196688	0.199008	0.205276	0.624085	0.441042	0.594608	0.12164	0.152664	0.297244	0.304172	0.132045	0.551113	0.33503	0.328238	0.388989	0.449399	0.154741	0.277036	0.365941	0.143952	0.24595	0.131391	0.124132	0.544568	0.133589	0.548664	0.485026
'S4_import_to_nuc_C4'	0.0186337	0.253403	0.29426	0.196695	0.198796	0.205293	0.624531	0.44102	0.585057	0.115749	0.130481	0.297273	0.302571	0.130426	0.551135	0.33581	0.32797	0.388843	0.411705	0.154745	0.277638	0.361196	0.144047	0.22984	0.0936249	0.124401	0.544773	0.0800608	0.551039	0.484319
'S4_import_to_nuc_C5'	0.0214589	0.166255	0.196263	0.161071	0.172061	0.159737	0.634282	0.387445	0.589151	0.129067	0.152305	0.290851	0.269714	0.132812	0.341757	0.309526	0.283796	0.226417	0.113202	0.152907	0.196485	0.348925	0.143923	0.245127	0.154988	0.123977	0.537848	0.0346578	0.417487	0.429421
'S4_import_to_nuc_C6'	0.0186067	0.117322	0.234494	0.126136	0.170608	0.083272	0.253256	0.323277	0.280849	0.0778595	0.152688	0.212843	0.216826	0.13304	0.356295	0.335947	0.307252	0.251922	0.450768	0.154151	0.0701638	0.159184	0.0888527	0.246093	0.0917249	0.0605598	0.544609	0.0371081	0.498867	0.375324
'S4_total'	629.922	128.892	381.671	295.681	416.421	419.46	396.253	535.816	697.344	719.766	460.697	422.652	226.145	676.537	650.654	384.263	266.978	532.926	629.005	456.766	608.782	523.18	411.909	672.439	728.768	546.708	433.871	427.596	529.072	483.93
'S4_total_C1'	906.265	127.375	424.803	338.145	309.719	822.493	259.533	993.703	377.669	379.34	914.566	396.08	148.794	355.279	356.281	331.341	207.394	317.342	485.071	731.915	873.29	346.525	205.971	1277.85	519.861	376.893	217.237	437.38	312.951	242.391
'S4_total_C2'	668.271	64.4799	217.651	147.847	218.308	231.778	198.127	269.351	538.894	471.733	282.94	211.436	122.296	490.755	335.454	320.807	133.617	268.752	548.012	361.957	304.395	414.064	261.021	603.438	449.283	329.964	700.467	521.304	265.543	252.24
'S4_total_C3'	315.001	257.676	763.079	591.085	832.548	838.476	757.946	1019.62	554.185	972.562	916.214	845.202	451.981	345.224	1301.05	362.071	533.559	1065.77	687.511	440.733	1200.19	450.102	301.944	1320.28	755.866	1090.58	427.566	214.003	1014.65	967.542
'S4_total_C4'	349.131	257.784	760.494	591.26	832.034	838.914	792.108	1055.8	1375.52	748.556	920.458	845.301	451.012	1324.07	1301.16	759.005	533.191	1065.84	1215.46	913.493	1216.51	1016.96	823.773	1342.76	547.221	1093.33	862.169	232.836	1021.76	965.805
'S4_total_C5'	316.187	241.69	722.138	591.255	809.757	837.838	792.49	1022.02	775.503	1434.61	916.906	841.071	452.284	680.87	1301.31	245.166	533.854	1065.47	751.304	396.271	1180.11	436.363	403.343	424.936	1455.63	560.054	814.992	213.818	900.097	949.659
'S4_total_C6'	314.973	180.098	565.91	571.236	690.131	830.361	673.361	840.772	1143.81	363.746	921.391	709.238	323.729	1347.49	1301.18	764.836	500.366	1013.59	1251.57	912.492	1061.28	690.961	592.672	1344.86	366.44	845.078	867.74	233.989	992.812	835.868
'Trimer_import_to_nuc'	0.144035	0.145968	0.143257	0.130637	0.157681	0.126048	0.112675	0.0852579	0.142212	0.101023	0.113849	0.146055	0.185308	0.094085	0.129796	0.123353	0.155517	0.145062	0.118459	0.10485	0.123801	0.11321	0.101529	0.115321	0.10688	0.0948109	0.13837	0.113686	0.124288	0.12353
'export_cytoplasm'	0.0304373	0.0304708	0.0460578	0.0303384	0.0309447	0.030516	0.0422686	0.0452046	0.497219	0.0326777	0.0353093	0.0462056	0.0301074	0.0320979	0.0315562	0.0307648	0.189198	0.0306312	0.167189	0.0319533	0.0360968	0.0345971	0.0300366	0.0318397	0.0300002	0.0300674	0.0647866	0.0302531	0.030531	0.0348583
'hill_fact1'	3.9863	1.72171	1.36848	2.10623	1.52052	1.63292	1.1593	1.26423	1.51291	5.46641	1.52221	1.39899	1.51041	3.11878	2.16248	1.65382	2.18044	2.27164	1.37154	1.20688	1.31965	3.82506	5.32201	1.19122	5.46379	5.0656	2.10468	1.9678	1.92889	1.69255
'index_active_Rec_internalize'	0.537763	0.551394	0.886796	0.644982	0.690311	0.803097	0.76095	1.38036	0.702488	0.603691	0.632678	0.710483	0.669063	0.500404	0.585826	0.562496	0.909985	1.21416	0.840281	0.519715	0.50002	0.727396	0.594371	0.626411	0.855243	0.551107	0.507311	0.50462	0.892397	0.71486
'index_active_Rec_internalize_C1'	0.313214	0.318264	0.587964	0.358344	0.410574	0.401559	0.48199	0.751635	0.422801	0.346283	0.318678	0.355294	0.390091	0.278193	0.299683	0.295565	0.481167	0.650816	0.488083	0.272698	0.250339	0.45152	0.297882	0.314725	0.533712	0.302404	0.259212	0.331297	0.55688	0.357528
'index_active_Rec_internalize_C2'	0.269125	0.367872	0.762903	0.471849	0.488871	0.67497	0.548986	1.62892	0.565526	0.325595	0.317664	0.646351	0.507538	0.334285	0.295166	0.355007	0.849943	0.609766	0.477334	0.456966	0.312519	0.492193	0.377433	0.406652	0.635584	0.368593	0.253656	0.282318	0.65691	0.462003
'index_active_Rec_internalize_C3'	1.07489	0.293149	0.443447	0.323024	0.347269	0.401578	0.994044	0.756061	0.369451	0.790386	1.26533	0.356414	0.659602	0.430774	0.292937	0.521274	0.45512	0.607321	0.422793	0.425024	0.484042	0.702305	0.516074	0.835637	1.12823	0.99862	0.253907	0.914114	0.590503	0.35746
'index_active_Rec_internalize_C4'	1.06893	0.41067	0.445065	0.322533	0.711358	0.531378	0.56738	0.88079	0.425235	0.599199	0.398407	0.439802	0.672516	0.531948	0.749705	0.427761	0.454999	1.46342	0.493821	0.479827	0.345041	0.724388	0.684803	0.340862	0.953972	0.492675	0.699302	0.558926	0.905471	0.361077
'index_active_Rec_internalize_C5'	0.269511	0.297623	0.810767	0.322537	1.37979	0.406681	0.648527	0.690305	0.409755	0.702846	1.26513	0.355374	1.33692	0.465824	0.298027	0.917612	0.455714	1.14807	1.0443	0.864807	0.282131	0.663522	0.631013	1.2528	1.3117	0.808494	0.343871	0.892818	1.31196	0.357454
'index_active_Rec_internalize_C6'	1.07049	0.965423	1.29183	0.464933	0.911977	1.26697	1.06381	2.64864	1.15469	1.03563	1.26234	1.30609	0.856401	0.850338	0.932464	0.90126	1.1218	2.21861	1.33429	0.929407	0.670738	1.2072	1.04545	1.25282	1.71041	0.756744	0.997628	0.791687	1.32597	1.28222
'index_induced_R2_deg'	1.00038	1.26089	1.4713	1.29015	1.03668	1.27451	1.13716	1.29218	1.31564	1.2042	1.32925	1.43289	1.01832	1.16441	1.25687	1.24186	1.29447	1.05922	1.17776	1.29209	1.26447	1.27414	1.19351	1.31792	1.27727	1.23597	1.39936	1.18213	1.22394	1.28456
'index_induced_ligand_deg'	2.72107	3.87367	3.89389	3.74514	3.0122	3.66377	3.65639	3.96566	3.79837	3.99793	3.99997	3.88084	3.17712	3.96479	3.88848	3.85565	3.99976	3.42081	3.80653	3.96249	3.98339	3.99907	3.99997	3.98814	3.99928	3.99994	3.475	3.51303	3.76397	3.93372
'index_k_out_1_relative_speed'	0.566649	0.642937	0.67327	0.799993	0.636929	0.661255	0.578047	0.565395	0.787	0.582787	0.577695	0.683377	0.66252	0.653189	0.852108	0.907354	0.972529	0.737006	0.667528	0.504871	0.621025	0.675092	0.697742	0.435168	0.69658	0.678464	0.452331	0.632938	0.898164	0.636587
'index_k_out_1_relative_speed_C1'	0.377178	0.328425	0.353018	0.408249	0.321402	0.334804	0.320981	0.285328	0.401804	0.297118	1.15539	0.34169	0.425854	0.334375	0.427823	0.465488	0.486722	0.368712	0.357942	0.265191	0.31121	0.607714	0.354997	0.858132	0.852401	1.35618	0.226198	0.375666	0.519885	0.32013
'index_k_out_1_relative_speed_C2'	1.0982	1.28289	1.23464	1.57418	1.25863	1.32197	1.08812	0.284232	0.933781	1.16508	1.15448	1.27142	1.31741	1.20551	1.60942	1.71568	1.33244	1.46644	0.742753	1.00227	1.12965	1.08337	1.32854	0.864145	1.2243	1.34833	0.904491	0.887453	1.78724	1.26238
'index_k_out_1_relative_speed_C3'	1.13167	0.472453	0.891011	1.59962	1.2704	1.27682	0.943766	1.08139	1.49877	0.342407	1.04273	1.36317	1.31962	0.32844	1.70265	0.453685	1.91544	0.52728	0.408749	0.253454	1.12627	0.337667	0.351056	0.391058	0.773268	0.380289	0.904067	0.368814	1.75994	1.27311
'index_k_out_1_relative_speed_C4'	0.305764	1.28256	1.34441	1.59774	0.322811	0.36392	0.418377	0.684364	0.818898	0.858368	1.15521	1.36553	0.490426	0.636294	1.7042	0.453696	1.93973	1.47394	1.04761	0.293765	0.869611	0.921057	1.3874	0.222331	1.38922	1.22056	0.903828	0.316585	0.457504	1.27317
'index_k_out_1_relative_speed_C5'	1.12632	1.28585	0.666807	1.5999	1.26053	0.794028	0.365301	0.635833	1.54545	0.291394	1.15075	1.36223	1.2988	0.327075	1.70304	1.66114	1.94499	1.47313	1.07838	0.471028	0.539349	0.337894	0.368005	0.87013	1.32733	0.920867	0.903779	1.2257	1.78493	1.2647
'index_k_out_1_relative_speed_C6'	1.13325	1.28541	1.34315	1.59989	1.2738	1.32243	0.332423	1.1307	1.52646	1.15864	1.15511	1.36675	1.20826	0.459929	1.70145	0.47652	1.93884	1.47385	1.29619	1.00697	1.24201	0.364664	1.17199	0.870323	0.984914	0.984182	0.904062	0.365239	1.33403	1.26149
'index_k_out_2_relative_speed'	0.245748	0.439787	0.3326	0.474938	0.697174	0.378868	0.493481	0.589772	0.487305	0.59289	0.375973	0.354037	0.748119	0.59043	0.401469	0.496191	0.597395	0.470812	0.660864	0.546494	0.547532	0.49751	0.672534	0.506479	0.583912	0.721897	1.42901	0.956373	0.711734	0.609531
'index_k_out_2_relative_speed_C1'	0.122908	0.742018	0.648353	0.753459	0.349396	0.572443	0.981978	1.13524	0.918165	1.16898	0.512675	0.678161	0.374381	1.18027	0.44733	0.939185	1.1852	0.665775	1.2578	1.0198	1.00993	0.974542	1.34287	0.698407	1.14626	1.43314	0.714681	0.517672	0.379219	1.13475
'index_k_out_2_relative_speed_C2'	0.491413	0.879533	0.649184	0.945728	0.776145	0.755035	0.978701	1.17864	0.906516	1.18576	0.748618	0.706021	0.531302	1.13959	0.800634	0.946591	1.19453	0.941545	1.27116	1.05349	1.05992	0.994905	1.31053	1.01102	1.1624	1.35308	1.31462	1.09502	1.28686	1.1975
'index_k_out_2_relative_speed_C3'	0.491465	0.822757	0.653454	0.237471	1.39298	0.74639	0.985685	1.15792	0.672483	1.18577	0.188164	0.193788	1.48149	1.17078	0.458565	0.984675	0.298715	0.64004	1.2856	1.08227	1.09418	0.994688	1.28767	0.255483	0.996911	1.44327	1.10361	0.684575	1.37272	1.08831
'index_k_out_2_relative_speed_C4'	0.12313	0.219894	0.166386	0.237563	0.348701	0.19033	0.344577	0.543381	0.336392	1.18377	0.188033	0.177051	0.398376	1.16833	0.202752	0.248993	0.300723	0.235511	0.533333	0.303311	0.283932	0.814987	0.665646	0.253647	1.16449	1.43914	0.714509	0.959227	0.60741	0.497131
'index_k_out_2_relative_speed_C5'	0.491486	0.589742	0.395419	0.368927	1.394	0.686552	0.964308	0.295184	0.253361	1.1841	0.188624	0.243044	1.48471	1.18078	0.763947	0.916389	0.298765	0.367316	0.378131	0.937504	1.08109	0.994776	1.28784	0.508364	0.790705	0.360983	2.74085	1.88257	1.41358	0.326919
'index_k_out_2_relative_speed_C6'	0.187116	0.235443	0.174879	0.263964	0.362881	0.191094	0.98688	0.712197	0.356606	0.728381	0.188344	0.17704	0.519991	1.17918	0.207945	0.973508	0.298727	0.235408	0.343094	0.273248	0.303224	0.36534	0.40667	0.262363	1.16342	1.41735	0.727807	1.78427	1.12186	0.365358
'index_kb_R1'	1.6129	145.993	254.156	107.719	297.897	119.163	398.542	348.055	288.281	544.169	167.131	278.634	280.03	640.835	105.971	181.381	194.499	75.3991	270.228	235.809	167.796	670.255	384.565	225.099	334.33	324.956	12.7436	101.515	133.641	193.215
'index_kb_R2'	8.70499	3.20567	2.1852	3.19616	4.96994	3.86296	3.17152	3.27507	2.58552	3.97587	3.34999	1.74375	5.66002	4.27172	3.69563	3.45284	3.51248	3.70566	2.66115	3.82546	4.31527	3.66349	4.84059	4.15558	4.44399	5.03678	9.47662	6.13294	6.62686	4.41554
'index_kb_homotrimer'	0.0163922	3.53085	4.46199	2.78062	4.26477	1.52707	3.97082	3.01078	7.07819	4.85464	9.99548	3.43859	3.41879	8.4091	3.51373	8.12484	3.35031	5.49183	9.99907	9.71824	3.861	9.9994	8.24293	9.17456	7.73991	7.16562	9.97991	0.089691	3.18277	4.89213
'index_kf_homotrimer'	4.4854	0.37696	0.742903	0.663523	2.44525	0.673394	0.342814	2.44348	0.0387383	0.0090655	1.01928e-05	0.62608	1.2209	0.000180159	0.355767	0.000183959	0.56699	0.132455	1.02638e-05	1.02966e-05	0.384441	1.11375e-05	0.000267819	0.000204146	0.00657111	0.000341064	1.02771e-05	7.43595	0.281275	0.852085
'index_seq_kb'	0.00086513	1.00018e-05	1.09038e-05	0.000102229	1.0263e-05	5.97145e-05	2.4265e-05	1.22749e-05	1.09122e-05	0.000244875	1.04828e-05	1.61787e-05	1.56547e-05	1.00084e-05	1.00017e-05	2.69909e-05	1.52141e-05	0.00156015	1.64264e-05	1e-05	1.29634e-05	5.96727e-05	0.000288117	1.4875e-05	0.00104637	0.000211746	0.000241491	1.90347e-05	1.00601e-05	1.99458e-05
'index_trimer_dephos'	2.61014	1.00101	1.12236	1.01607	1.25302	1.23815	1.54195	1.35254	1.00001	1.67094	1.28592	1.02192	1.549	1.50273	1.32572	1.48291	1.02552	1.93535	1.00061	1.51961	1.69473	2.26405	1.68539	1.11488	1.59077	2.04934	2.16154	2.02831	1.97014	1.83202
'k_Dephos'	0.13945	0.088743	0.0831297	0.0881975	0.067986	0.0762841	0.0654682	0.0834594	0.0830478	0.056043	0.0758011	0.0925006	0.0546545	0.0640184	0.0686087	0.0625025	0.077745	0.0470694	0.0916341	0.0655511	0.0566186	0.0415701	0.0554187	0.087585	0.057678	0.046525	0.0416289	0.126029	0.0430275	0.049352
'k_Dephos_C1'	0.0715557	0.0485055	0.0555858	0.0466466	0.0491241	0.0451702	0.126897	0.139811	0.139357	0.112078	0.0420683	0.183512	0.046861	0.127946	0.0495991	0.0447774	0.0596226	0.0484968	0.147316	0.0450332	0.0484652	0.0311444	0.110563	0.0447786	0.0293844	0.023422	0.0447187	0.208612	0.0472345	0.071574
'k_Dephos_C2'	0.277173	0.04438	0.0424785	0.0442289	0.036247	0.0422125	0.03403	0.166911	0.0415318	0.0305966	0.0379017	0.0465003	0.0346812	0.0355306	0.0343088	0.0312693	0.0395241	0.0246492	0.046097	0.033485	0.0283803	0.027411	0.0282684	0.0438211	0.0327995	0.0301945	0.0831686	0.218619	0.0363591	0.0268123
'k_Dephos_C3'	0.0697248	0.0444085	0.0823619	0.0820354	0.0658116	0.0393686	0.0327358	0.0891209	0.0415239	0.0280215	0.0379005	0.0504318	0.0528366	0.0320109	0.0481003	0.0312889	0.0568038	0.0387866	0.0458171	0.0327756	0.0314724	0.0306772	0.0282531	0.0437925	0.028839	0.0232626	0.0208145	0.0630144	0.0405043	0.0504663
'k_Dephos_C4'	0.069836	0.0779092	0.0945728	0.0996437	0.0850454	0.0923343	0.0847934	0.0777029	0.0498615	0.0405266	0.0463384	0.0907329	0.0701179	0.0474978	0.0845351	0.050595	0.0843553	0.0712548	0.0462194	0.05567	0.0707203	0.0434394	0.0433696	0.0500143	0.0391985	0.0408399	0.0325005	0.0630926	0.0696127	0.0935096
'k_Dephos_C5'	0.0702415	0.0852218	0.0911618	0.0961939	0.0942964	0.0858334	0.0976311	0.113987	0.0847058	0.0666925	0.0379005	0.0954059	0.0880283	0.0336043	0.0735579	0.0487588	0.0863691	0.0722937	0.0458177	0.0327881	0.093811	0.0207851	0.0277093	0.0437928	0.0288539	0.0232625	0.0470651	0.0723441	0.0856113	0.0961377
'k_Dephos_C6'	0.0742893	0.093116	0.0924832	0.0823794	0.0943104	0.0847938	0.101116	0.118741	0.0788227	0.0633098	0.0663803	0.0907738	0.090558	0.0913971	0.0811436	0.0694808	0.078135	0.0815646	0.0652823	0.0709593	0.0909168	0.0600831	0.0597156	0.0709146	0.0599512	0.0674161	0.0569251	0.092366	0.0859747	0.0967459
'k_S7_protein'	0.218275	0.239525	0.252171	0.217572	0.252241	0.236504	0.252338	0.233612	0.241999	0.215334	0.223269	0.240319	0.25234	0.231808	0.252132	0.247266	0.210812	0.225176	0.250464	0.217205	0.247611	0.23091	0.207327	0.213925	0.214906	0.228002	0.180847	0.252237	0.252305	0.252252
'k_S7_protein_C1'	0.436062	0.347871	0.341701	0.326327	0.348195	0.342169	0.197138	0.199166	0.26397	0.129478	0.334862	0.162347	0.345232	0.139778	0.377286	0.370207	0.277051	0.333901	0.229833	0.325753	0.31627	0.346321	0.12441	0.320887	0.284948	0.336507	0.267678	0.329265	0.358212	0.234343
'k_S7_protein_C2'	0.117191	0.144999	0.274569	0.149453	0.339572	0.2869	0.337228	0.166445	0.151782	0.310448	0.136622	0.191133	0.349786	0.31032	0.218185	0.197768	0.226877	0.221923	0.150407	0.210077	0.319946	0.346155	0.273249	0.128813	0.280843	0.316772	0.111705	0.156711	0.346208	0.348428
'k_S7_protein_C3'	0.110664	0.145392	0.151347	0.130603	0.378328	0.14697	0.336589	0.140222	0.16335	0.193567	0.133961	0.144329	0.378137	0.139222	0.152447	0.148385	0.128372	0.136421	0.150385	0.130578	0.18159	0.138562	0.135508	0.128489	0.166972	0.152993	0.108565	0.178847	0.354995	0.169891
'k_S7_protein_C4'	0.192319	0.174678	0.154726	0.131597	0.250407	0.141906	0.162478	0.328394	0.145558	0.240865	0.198444	0.144192	0.196333	0.229444	0.273954	0.148648	0.281753	0.226023	0.150328	0.132939	0.149256	0.230299	0.19528	0.128374	0.204826	0.217459	0.167551	0.194784	0.284492	0.371725
'k_S7_protein_C5'	0.127137	0.143793	0.169874	0.131888	0.378081	0.141923	0.155368	0.236754	0.226525	0.129226	0.134002	0.144393	0.295517	0.139091	0.15128	0.159731	0.29867	0.139416	0.150488	0.131101	0.148598	0.138554	0.126673	0.128357	0.177914	0.180898	0.108607	0.220084	0.378256	0.299083
'k_S7_protein_C6'	0.259331	0.261329	0.23732	0.167119	0.253291	0.207389	0.329246	0.265638	0.242791	0.201859	0.135131	0.315067	0.227021	0.177691	0.200144	0.305966	0.224445	0.199027	0.210825	0.244624	0.242887	0.170691	0.14028	0.160518	0.170149	0.162415	0.175414	0.230776	0.236972	0.335003
'k_disso_Active_Rec'	0.0010394	1.30528	1.7267	1.32701	1.32382	1.55848	1.71763	1.87677	1.84257	0.920382	0.0203019	1.46785	0.87322	1.24405	1.47833	1.06822	0.338082	0.840455	1.77504	0.750579	0.220171	0.725687	0.713255	0.158692	0.431303	0.00100534	0.00134405	0.0264367	1.94754	1.6381
'k_in_1'	0.200714	0.194188	0.239018	0.298872	0.5123	0.34543	1.14821	3.8198	2.12279	1.43357	0.0370202	0.209461	0.273474	1.3116	0.369682	0.412009	1.53869	0.137675	0.793469	0.253011	0.477026	1.10991	0.260048	0.102125	0.245741	0.315352	0.262169	0.695007	3.28579	1.73201
'k_in_2'	0.625857	1.72298	1.83018	4.434	1.07397	1.14256	0.89595	8.97863	8.46164	0.512577	2.55887	3.09158	0.747866	0.46359	1.01511	0.970612	9.95948	1.07348	9.18423	2.56715	1.23014	0.460564	0.760459	2.04668	0.799862	9.8437	3.45711	0.16252	2.71856	4.57446
'k_in_R1_C1'	0.1586	0.113766	0.161807	0.165311	0.323085	0.174146	0.729882	2.07303	1.27063	0.716855	0.0185372	0.104739	0.175745	0.69511	0.189561	0.215331	0.811362	0.0735226	0.453189	0.146783	0.262306	0.697997	0.140499	0.0511847	0.162452	0.169407	0.349897	0.46611	2.06607	0.866099
'k_in_R1_C2'	0.100358	0.128143	0.196223	0.240473	0.372192	0.297344	0.848718	3.98545	1.70776	0.716857	0.0188325	0.129803	0.212069	0.872161	0.186679	0.264039	1.44669	0.0689361	0.574789	0.152899	0.306969	0.653065	0.137289	0.0510757	0.123032	0.219988	0.131085	0.402285	2.4446	1.1509
'k_in_R1_C3'	0.401163	0.302575	0.464346	0.389374	1.02458	0.273205	0.577827	6.96725	1.64965	1.23598	0.0740403	0.230982	0.546865	2.21369	0.31987	0.751827	0.790436	0.244787	1.57834	0.419331	0.265662	2.06964	0.480247	0.204201	0.259984	0.239906	0.523674	1.38896	2.52501	0.881922
'k_in_R1_C4'	0.401423	0.29884	0.284311	0.26697	0.726874	0.602269	1.7784	2.3332	1.7829	1.51784	0.0737125	0.36828	0.452414	1.42582	0.219407	0.63948	1.24856	0.131801	0.865595	0.474736	0.597069	1.21785	0.343485	0.20425	0.266232	0.416984	0.37406	0.95617	2.63261	2.14276
'k_in_R1_C5'	0.206395	0.341431	0.363265	0.405958	1.0246	0.486598	1.89443	4.99014	3.08453	2.6785	0.0740403	0.348944	0.543287	2.53717	0.392997	0.742392	2.47763	0.179275	1.56993	0.499877	0.789674	1.82906	0.499106	0.20425	0.26881	0.351108	0.524081	1.30571	2.38673	2.38838
'k_in_R1_C6'	0.362552	0.293053	0.209187	0.277717	0.494792	0.242589	1.55633	1.90991	1.39083	2.73582	0.0729038	0.220688	0.362545	2.23393	0.225712	0.816876	0.769506	0.153686	0.96748	0.438249	0.45742	1.87952	0.454337	0.203987	0.319972	0.60301	0.518967	0.983574	1.64744	0.946563
'k_in_R2_C1'	1.18157	1.53454	0.915622	2.936	2.13646	0.572152	0.496467	12.6735	4.23111	0.816902	1.27944	1.54579	1.49573	0.337377	0.510594	0.485312	5.64735	0.578307	6.81774	1.2836	0.615169	0.279425	0.389792	1.02805	0.811829	5.7824	1.72862	0.125274	1.8512	2.28723
'k_in_R2_C2'	1.25171	3.44594	3.66037	8.86647	2.14167	2.28508	1.7908	13.4522	16.9161	1.02515	5.11652	6.18317	1.49501	0.926795	2.03002	1.93772	19.8921	2.14674	18.3537	5.13207	2.4397	0.858911	1.52014	4.0933	1.59942	19.6874	6.91422	0.269414	5.43701	9.14888
'k_in_R2_C3'	1.1258	3.33089	1.60987	8.47536	0.537076	2.23511	0.495454	15.0654	15.4497	0.363583	1.28608	1.55138	0.373992	0.629699	0.837834	1.16818	19.586	1.53512	4.77141	4.98526	2.4511	0.54891	0.393041	1.03368	0.401293	19.6429	1.72881	0.275276	1.35976	9.14469
'k_in_R2_C4'	1.24483	1.95056	1.45276	2.39593	1.06185	1.23184	0.843515	14.7378	9.61664	0.464996	1.27983	1.59603	1.2265	0.400194	1.38765	1.59798	6.56708	1.57136	4.59329	1.28371	1.49674	0.509597	0.66065	1.02342	1.05781	7.86478	5.85373	0.325038	5.06677	6.56436
'k_in_R2_C5'	0.349594	2.69294	1.35717	7.49454	0.537108	2.28175	1.78541	17.7898	16.8915	0.992019	1.28462	4.58334	0.373959	0.926974	1.63309	1.94119	19.9172	0.536749	17.1831	1.98478	2.26876	0.702099	0.608303	1.14097	1.55124	19.4089	1.73175	0.128972	5.43706	9.14837
'k_in_R2_C6'	1.08111	1.11796	1.08907	2.43019	1.29154	1.40788	0.506262	17.9573	16.9172	0.278128	1.28595	1.61165	1.03201	0.88414	1.42376	0.706715	5.9839	0.758713	11.56	1.76171	1.67641	0.762445	1.3944	1.12293	1.59568	4.9547	1.81868	0.2956	5.07219	9.14454
'k_induced_S7_production'	4.99994	4.9996	4.99992	4.99993	4.99547	4.99998	4.99999	4.99997	4.99998	4.96671	4.99997	4.99982	4.99999	4.9158	5	4.9996	4.99985	4.99867	4.99955	4.99038	4.99995	4.96225	4.95897	4.99999	4.67703	4.3151	4.99999	4.99918	4.97609	4.99983
'k_induced_S7_production_C1'	9.74039	9.50849	8.56181	9.99103	9.95708	9.53506	6.05663	8.61573	7.91599	5.4334	9.8261	9.06649	9.66207	6.8691	9.91106	9.93748	9.78054	9.85988	8.40706	9.15396	9.27414	7.73061	4.35338	9.59751	6.57307	7.92134	9.47242	7.29121	9.58134	9.8963
'k_induced_S7_production_C2'	2.5121	5.81994	7.18976	5.77067	9.07448	7.30451	9.39359	3.7401	8.30151	9.7818	9.68576	8.01098	9.23358	8.89068	9.99949	8.69975	6.60353	9.83457	6.40768	6.7646	9.53723	9.12126	9.51797	5.2683	8.79212	7.72845	3.32549	2.50004	9.51957	9.6985
'k_induced_S7_production_C3'	2.51085	9.99855	9.99413	9.99442	9.9906	9.99447	9.5973	9.15267	8.89071	8.09518	2.50123	9.99801	9.98352	9.30887	9.99785	4.88362	9.99272	9.9963	2.501	3.61098	9.8862	8.70978	6.34399	2.5267	6.38381	5.68607	2.52169	2.49982	9.13733	9.99638
'k_induced_S7_production_C4'	8.5788	9.99809	9.9638	9.98956	9.97796	9.99741	9.93449	9.86521	9.93069	3.40548	9.99966	9.99814	9.98425	3.7045	9.99853	9.99868	9.99932	9.99626	9.99393	9.91698	9.96931	3.52282	3.23062	9.4161	3.49211	3.26054	6.45169	3.56526	9.74166	9.97708
'k_induced_S7_production_C5'	2.74251	5.44256	7.63614	9.46646	8.64231	4.8181	2.50403	3.53939	2.50085	2.5901	2.50037	4.41925	4.85748	5.04939	7.69327	2.57434	8.78068	5.81718	2.58492	2.69637	2.76445	7.57937	3.50552	2.50014	2.70821	3.75111	2.50001	2.51461	4.79037	4.80471
'k_induced_S7_production_C6'	3.91205	9.99552	8.84103	9.03885	9.76033	7.46558	6.23419	7.9141	4.32252	2.48337	2.61465	7.71492	7.60964	2.49299	7.95354	4.14244	9.67686	6.24872	3.12022	2.96089	6.32735	2.48131	2.48311	2.80944	2.76852	2.16497	4.81495	3.06907	8.46372	8.29723
'k_medium'	2000000	2007.22	2000.04	2004.99	2000.03	2000.84	2000.09	2000.21	2001.48	2000	2000	2000.01	2000.16	2000.02	2000.76	2002.18	2000.01	2000.34	2000.44	2000.03	2000.04	2000	2000.47	2000.84	2000	2000.15	2000.8	2000.41	2000.41	2000.04
'k_phosphorylation'	0.070156	1.44065	1.20686	0.615239	0.575382	0.622157	0.57871	0.0982464	0.194609	0.455722	2.06258	1.88706	0.991773	0.708265	0.713388	0.566667	0.0646969	0.461822	0.349313	1.27867	0.437017	0.483877	1.90594	1.77624	0.986118	0.947534	0.0491161	0.14879	0.0755252	0.273237
'kb_trimmer'	1.60773	32.0448	49.7236	48.746	45.4259	30.2797	49.2364	23.0061	49.3452	34.9435	46.8239	49.9998	35.4802	38.6348	47.1402	38.648	46.7136	49.9072	46.94	45.3371	34.6329	49.9965	49.1126	44.7029	47.0885	44.5665	31.3455	0.248954	46.0198	43.0957
'kdeg_R1'	0.0586584	0.0599997	0.0599997	0.0580977	0.0575068	0.0546681	0.059987	0.0590736	0.0596259	0.0599901	0.0581853	0.0598269	0.0599995	0.0599736	0.0557708	0.0599951	0.0598407	0.0597496	0.0558741	0.0599962	0.0542885	0.0599946	0.0588499	0.059943	0.0593104	0.0599415	0.0598916	0.0599936	0.0598679	0.0587075
'kdeg_R2'	0.00100039	0.0589337	0.0548845	0.0511825	0.00108842	0.0435602	0.0599824	0.0597097	0.0465856	0.0597077	0.0554209	0.0570082	0.00100007	0.0599998	0.036986	0.0578091	0.0271782	0.0459135	0.05897	0.055061	0.0460761	0.0594047	0.0578825	0.0517721	0.0565642	0.0525955	0.001	0.00103827	0.00176928	0.0390848
'kdeg_S2'	0.000514084	0.000500075	0.000500057	0.000500497	0.000500107	0.000500009	0.000500004	0.000506603	0.00052491	0.0005	0.0005	0.000507704	0.000500001	0.0005	0.000520635	0.000510623	0.000500989	0.000503215	0.000509019	0.000500001	0.0005	0.000503426	0.0005	0.000500001	0.0005	0.0005	0.000501986	0.00050023	0.000500956	0.000584181
'kdeg_S4'	0.00480203	0.000518151	0.000501785	0.000626663	0.00247152	0.000502747	0.00132221	0.00124353	0.000500601	0.0030546	0.00465916	0.000525775	0.000821523	0.00179275	0.00273123	0.00206298	0.000501563	0.00222447	0.002758	0.00127902	0.00060172	0.000858971	0.000869846	0.000892571	0.000590143	0.00325093	0.00295644	0.00131219	0.000847857	0.00448344
'kdeg_S7'	0.00102402	0.00162323	0.00202823	0.00121124	0.00400964	0.0018106	0.00312351	0.00250186	0.00181382	0.00597561	0.00181906	0.00190554	0.00442022	0.005541	0.00110222	0.00166244	0.00107051	0.001	0.00185935	0.0027606	0.00226146	0.00562306	0.00574022	0.00279075	0.00564558	0.00553865	0.00407017	0.00436534	0.00353316	0.00175368
'kf_R1_activation'	4.98549	4.63327	4.44576	3.76916	4.99698	4.95925	4.91449	4.04676	4.47238	4.98107	4.99981	4.5683	4.98915	4.99873	4.96182	3.43381	4.97112	4.28444	3.98853	4.93991	4.9494	4.97397	4.95902	4.50318	4.99818	4.99184	4.87731	3.8672	4.92204	4.27183
'kf_R2_activation'	4.95559	3.99425	4.52467	3.60247	4.98822	4.42244	4.39402	3.07064	3.87053	4.84716	4.32419	2.70759	4.93993	4.99202	3.42782	3.3718	2.91949	2.97884	2.35484	4.79264	4.15723	4.87528	4.90656	4.8087	5	4.69605	2.58628	3.5961	2.98128	3.20871
'kf_Seq_S7_Rec'	0.882455	0.999673	0.999966	0.917666	0.999604	0.882179	0.999912	0.999342	0.999787	0.964401	0.999126	0.999998	0.99837	0.900283	0.999886	0.999998	0.978618	0.981855	0.999997	0.999908	0.999853	0.997307	0.889142	0.999145	0.808907	0.900778	0.92173	0.999995	0.999681	1
'kf_trimmer'	4.81425	2.70484	0.13486	1.23516	0.445583	0.383833	0.761916	2.17346	0.360813	0.213799	0.599313	0.293075	0.450161	0.457119	0.29797	0.409246	1.84438	0.288481	0.628516	0.988299	0.24479	0.548699	1.18879	0.294235	0.284447	0.68286	0.46454	1.38478	0.497873	0.732363
'kin_deg_Ligand'	0.720182	0.720182	0.720182	0.720182	0.720182	0.720182	0.720182	0.720182	0.720182	0.720182	0.720182	0.720182	0.720182	0.720182	0.720182	0.720182	0.720182	0.720182	0.720182	0.720182	0.720182	0.720182	0.720182	0.720182	0.720182	0.720182	0.720182	0.720182	0.720182	0.720182
'kmRNA1deg_S7'	0.00523181	0.00523181	0.00523181	0.00523181	0.00523181	0.00523181	0.00523181	0.00523181	0.00523181	0.00523181	0.00523181	0.00523181	0.00523181	0.00523181	0.00523181	0.00523181	0.00523181	0.00523181	0.00523181	0.00523181	0.00523181	0.00523181	0.00523181	0.00523181	0.00523181	0.00523181	0.00523181	0.00523181	0.00523181	0.00523181
'kmRNAdeg_S7'	0.0990158	0.0990158	0.0990158	0.0990158	0.0990158	0.0990158	0.0990158	0.0990158	0.0990158	0.0990158	0.0990158	0.0990158	0.0990158	0.0990158	0.0990158	0.0990158	0.0990158	0.0990158	0.0990158	0.0990158	0.0990158	0.0990158	0.0990158	0.0990158	0.0990158	0.0990158	0.0990158	0.0990158	0.0990158	0.0990158
'kout_deg_Ligand_100pM'	0.000361896	0.000361896	0.000361896	0.000361896	0.000361896	0.000361896	0.000361896	0.000361896	0.000361896	0.000361896	0.000361896	0.000361896	0.000361896	0.000361896	0.000361896	0.000361896	0.000361896	0.000361896	0.000361896	0.000361896	0.000361896	0.000361896	0.000361896	0.000361896	0.000361896	0.000361896	0.000361896	0.000361896	0.000361896	0.000361896
'mRNA_prod'	0.0131215	0.0944619	0.112398	0.0842669	0.262731	0.116283	0.272568	0.239189	0.126559	0.47908	0.0760125	0.126006	0.336669	0.446142	0.0688408	0.100645	0.0906183	0.051557	0.086331	0.181346	0.139159	0.494752	0.581264	0.188003	0.551122	0.558514	0.0563432	0.115486	0.260518	0.20121
'mRNA_prod_C1'	0.0257273	0.14834	0.205813	0.113186	0.337904	0.159529	0.218411	0.155626	0.0703006	0.241805	0.133471	0.06753	0.486651	0.224151	0.0734788	0.119421	0.0609666	0.0560522	0.0458852	0.331289	0.214352	0.836412	0.308155	0.337321	1.08102	0.817501	0.0512408	0.186106	0.403631	0.157558
'mRNA_prod_C2'	0.00699442	0.0480279	0.0617711	0.0497261	0.139763	0.0769857	0.143958	0.16248	0.0632838	0.240922	0.0380266	0.0631443	0.168522	0.260615	0.0344205	0.0529134	0.0458826	0.025885	0.0447484	0.118747	0.0711619	0.247559	0.30428	0.0947452	0.279334	0.310032	0.0464963	0.141642	0.150077	0.100616
'mRNA_prod_C3'	0.0262426	0.0472319	0.0561988	0.0421335	0.131414	0.0581603	0.136784	0.121621	0.0635066	0.27007	0.0669538	0.063003	0.168655	0.249022	0.034422	0.0506889	0.0453092	0.0257787	0.0432428	0.0914815	0.0696069	0.247757	0.291359	0.120021	0.342164	0.362227	0.0313703	0.230727	0.130597	0.100607
'mRNA_prod_C4'	0.00949087	0.0473829	0.0563612	0.0421348	0.132973	0.0581525	0.144619	0.137982	0.0633962	0.675013	0.038409	0.0630029	0.168451	0.60537	0.0344205	0.0503365	0.0453188	0.0257898	0.0435393	0.0909206	0.0696649	0.617726	0.621009	0.0940812	0.559	0.632775	0.0414736	0.117798	0.13031	0.101419
'mRNA_prod_C5'	0.0108763	0.0491228	0.0583639	0.0422189	0.522232	0.0638037	0.227301	0.352453	0.22959	0.260042	0.0422989	0.0672058	0.561192	0.22308	0.0363142	0.188787	0.118756	0.0267782	0.172521	0.215757	0.0730329	0.263927	0.302166	0.234694	0.733803	0.467654	0.0729431	0.229397	0.489896	0.202914
'mRNA_prod_C6'	0.0204156	0.0831524	0.0798774	0.0435351	0.188569	0.0849009	0.344102	0.278205	0.141233	0.814716	0.0879172	0.0916976	0.263661	0.892279	0.0422317	0.156764	0.0604263	0.036883	0.170212	0.329632	0.123932	0.96548	1.1623	0.342938	0.844068	1.10808	0.0802242	0.214928	0.215053	0.133877

## Sheet: Sheet2
'K_mran'	'DRB'
'R1_total'	'K_mran'
'R1_total_C1'	'R1_total'
'R1_total_C2'	'R1_total_C1'
'R1_total_C3'	'R1_total_C2'
'R1_total_C4'	'R1_total_C3'
'R1_total_C5'	'R1_total_C4'
'R1_total_C6'	'R1_total_C5'
'R2_total'	'R1_total_C6'
'R2_total_C1'	'R2_total'
'R2_total_C2'	'R2_total_C1'
'R2_total_C3'	'R2_total_C2'
'R2_total_C4'	'R2_total_C3'
'R2_total_C5'	'R2_total_C4'
'R2_total_C6'	'R2_total_C5'
'S2_export_from_nuc'	'R2_total_C6'
'S2_export_from_nuc_C1'	'S2_export_from_nuc'
'S2_export_from_nuc_C2'	'S2_export_from_nuc_C1'
'S2_export_from_nuc_C3'	'S2_export_from_nuc_C2'
'S2_export_from_nuc_C4'	'S2_export_from_nuc_C3'
'S2_export_from_nuc_C5'	'S2_export_from_nuc_C4'
'S2_export_from_nuc_C6'	'S2_export_from_nuc_C5'
'S2_import_to_nuc'	'S2_export_from_nuc_C6'
'S2_import_to_nuc_C1'	'S2_import_to_nuc'
'S2_import_to_nuc_C2'	'S2_import_to_nuc_C1'
'S2_import_to_nuc_C3'	'S2_import_to_nuc_C2'
'S2_import_to_nuc_C4'	'S2_import_to_nuc_C3'
'S2_import_to_nuc_C5'	'S2_import_to_nuc_C4'
'S2_import_to_nuc_C6'	'S2_import_to_nuc_C5'
'S2_total'	'S2_import_to_nuc_C6'
'S2_total_C1'	'S2_total'
'S2_total_C2'	'S2_total_C1'
'S2_total_C3'	'S2_total_C2'
'S2_total_C4'	'S2_total_C3'
'S2_total_C5'	'S2_total_C4'
'S2_total_C6'	'S2_total_C5'
'S4_export_from_nuc'	'S2_total_C6'
'S4_export_from_nuc_C1'	'S4_export_from_nuc'
'S4_export_from_nuc_C2'	'S4_export_from_nuc_C1'
'S4_export_from_nuc_C3'	'S4_export_from_nuc_C2'
'S4_export_from_nuc_C4'	'S4_export_from_nuc_C3'
'S4_export_from_nuc_C5'	'S4_export_from_nuc_C4'
'S4_export_from_nuc_C6'	'S4_export_from_nuc_C5'
'S4_import_to_nuc'	'S4_export_from_nuc_C6'
'S4_import_to_nuc_C1'	'S4_import_to_nuc'
'S4_import_to_nuc_C2'	'S4_import_to_nuc_C1'
'S4_import_to_nuc_C3'	'S4_import_to_nuc_C2'
'S4_import_to_nuc_C4'	'S4_import_to_nuc_C3'
'S4_import_to_nuc_C5'	'S4_import_to_nuc_C4'
'S4_import_to_nuc_C6'	'S4_import_to_nuc_C5'
'S4_total'	'S4_import_to_nuc_C6'
'S4_total_C1'	'S4_total'
'S4_total_C2'	'S4_total_C1'
'S4_total_C3'	'S4_total_C2'
'S4_total_C4'	'S4_total_C3'
'S4_total_C5'	'S4_total_C4'
'S4_total_C6'	'S4_total_C5'
'Trimer_import_to_nuc'	'S4_total_C6'
'export_cytoplasm'	'S7KD'
'hill_fact1'	'Trimer_import_to_nuc'
'index_active_Rec_internalize'	'export_cytoplasm'
'index_active_Rec_internalize_C1'	'hill_fact1'
'index_active_Rec_internalize_C2'	'index_active_Rec_internalize'
'index_active_Rec_internalize_C3'	'index_active_Rec_internalize_C1'
'index_active_Rec_internalize_C4'	'index_active_Rec_internalize_C2'
'index_active_Rec_internalize_C5'	'index_active_Rec_internalize_C3'
'index_active_Rec_internalize_C6'	'index_active_Rec_internalize_C4'
'index_induced_R2_deg'	'index_active_Rec_internalize_C5'
'index_induced_ligand_deg'	'index_active_Rec_internalize_C6'
'index_k_out_1_relative_speed'	'index_induced_R2_deg'
'index_k_out_1_relative_speed_C1'	'index_induced_ligand_deg'
'index_k_out_1_relative_speed_C2'	'index_k_out_1_relative_speed'
'index_k_out_1_relative_speed_C3'	'index_k_out_1_relative_speed_C1'
'index_k_out_1_relative_speed_C4'	'index_k_out_1_relative_speed_C2'
'index_k_out_1_relative_speed_C5'	'index_k_out_1_relative_speed_C3'
'index_k_out_1_relative_speed_C6'	'index_k_out_1_relative_speed_C4'
'index_k_out_2_relative_speed'	'index_k_out_1_relative_speed_C5'
'index_k_out_2_relative_speed_C1'	'index_k_out_1_relative_speed_C6'
'index_k_out_2_relative_speed_C2'	'index_k_out_2_relative_speed'
'index_k_out_2_relative_speed_C3'	'index_k_out_2_relative_speed_C1'
'index_k_out_2_relative_speed_C4'	'index_k_out_2_relative_speed_C2'
'index_k_out_2_relative_speed_C5'	'index_k_out_2_relative_speed_C3'
'index_k_out_2_relative_speed_C6'	'index_k_out_2_relative_speed_C4'
'index_kb_R1'	'index_k_out_2_relative_speed_C5'
'index_kb_R2'	'index_k_out_2_relative_speed_C6'
'index_kb_homotrimer'	'index_kb_R1'
'index_kf_homotrimer'	'index_kb_R2'
'index_seq_kb'	'index_kb_homotrimer'
'index_trimer_dephos'	'index_kf_homotrimer'
'k5'	'index_seq_kb'
'k_Dephos'	'index_trimer_dephos'
'k_Dephos_C1'	'k5'
'k_Dephos_C2'	'k_Dephos'
'k_Dephos_C3'	'k_Dephos_C1'
'k_Dephos_C4'	'k_Dephos_C2'
'k_Dephos_C5'	'k_Dephos_C3'
'k_Dephos_C6'	'k_Dephos_C4'
'k_S7_protein'	'k_Dephos_C5'
'k_S7_protein_C1'	'k_Dephos_C6'
'k_S7_protein_C2'	'k_S7_protein'
'k_S7_protein_C3'	'k_S7_protein_C1'
'k_S7_protein_C4'	'k_S7_protein_C2'
'k_S7_protein_C5'	'k_S7_protein_C3'
'k_S7_protein_C6'	'k_S7_protein_C4'
'k_disso_Active_Rec'	'k_S7_protein_C5'
'k_in_1'	'k_S7_protein_C6'
'k_in_2'	'k_disso_Active_Rec'
'k_in_R1_C1'	'k_in_1'
'k_in_R1_C2'	'k_in_2'
'k_in_R1_C3'	'k_in_R1_C1'
'k_in_R1_C4'	'k_in_R1_C2'
'k_in_R1_C5'	'k_in_R1_C3'
'k_in_R1_C6'	'k_in_R1_C4'
'k_in_R2_C1'	'k_in_R1_C5'
'k_in_R2_C2'	'k_in_R1_C6'
'k_in_R2_C3'	'k_in_R2_C1'
'k_in_R2_C4'	'k_in_R2_C2'
'k_in_R2_C5'	'k_in_R2_C3'
'k_in_R2_C6'	'k_in_R2_C4'
'k_induced_S7_production'	'k_in_R2_C5'
'k_induced_S7_production_C1'	'k_in_R2_C6'
'k_induced_S7_production_C2'	'k_induced_S7_production'
'k_induced_S7_production_C3'	'k_induced_S7_production_C1'
'k_induced_S7_production_C4'	'k_induced_S7_production_C2'
'k_induced_S7_production_C5'	'k_induced_S7_production_C3'
'k_induced_S7_production_C6'	'k_induced_S7_production_C4'
'k_medium'	'k_induced_S7_production_C5'
'k_phosphorylation'	'k_induced_S7_production_C6'
'kb_trimmer'	'k_medium'
'kdeg_R1'	'k_phosphorylation'
'kdeg_R2'	'kb_trimmer'
'kdeg_S2'	'kdeg_R1'
'kdeg_S4'	'kdeg_R2'
'kdeg_S7'	'kdeg_S2'
'kf_R1_activation'	'kdeg_S4'
'kf_R2_activation'	'kdeg_S7'
'kf_Seq_S7_Rec'	'kf_R1_activation'
'kf_trimmer'	'kf_R2_activation'
'kin_deg_Ligand'	'kf_Seq_S7_Rec'
'kmRNA1deg_S7'	'kf_trimmer'
'kmRNAdeg_S7'	'kin_deg_Ligand'
'kout_deg_Ligand_100pM'	'kmRNA1deg_S7'
'mRNA_prod'	'kmRNAdeg_S7'
'mRNA_prod_C1'	'kout_deg_Ligand_100pM'
'mRNA_prod_C2'	'mRNA_prod'
'mRNA_prod_C3'	'mRNA_prod_C1'
'mRNA_prod_C4'	'mRNA_prod_C2'
'mRNA_prod_C5'	'mRNA_prod_C3'
'mRNA_prod_C6'	'mRNA_prod_C4'
'sd_pS2_nExpID'	'mRNA_prod_C5'
'sd_pS2_nExpID0007'	'mRNA_prod_C6'
'sd_pS2_nExpID0008'	'sd_pS2_nExpID'
	'sd_pS2_nExpID0007'
	'sd_pS2_nExpID0008'
