# Supplementary material for: Cell‐specific responses to the cytokine TGFβ are determined by variability in protein levels
Source: Mol Syst Biol. 2018 Jan 25;14(1):e7733. doi: 10.15252/msb.20177733 (PMC5787704; doi:10.15252/msb.20177733)
Supplement: Supplementary file 3 — Table EV1 [file MSB-14-e7733-s003.zip › README.txt]

Table EV1:
Bestfit parameters used to test robustness of model prediction at population and sub-population levels. In the table parameters without any indexes represent values that are unchanged in population average and sub population models  and parameters ending with indices  "C1" to "C6" are the parameters subjected to perturbation during sub-population fitting. Here C1..C6 represents the observed signaling classes 1-6. Parameter units are listed in Appendix Table S5A.
